# Supplementary material for: Gut microbiota derived metabolites contribute to intestinal barrier maturation at the suckling-to-weaning transition
Source: Gut Microbes. 2020 Apr 30;11(5):1268–86. doi: 10.1080/19490976.2020.1747335 (PMC7524271; doi:10.1080/19490976.2020.1747335)
Supplement: Supplemental Material [file KGMI_A_1747335_SM6366.zip]

Archive with 4 entries (3 files):
- Supplementary information/
- Supplementary information/BEAUMONT_table_S1_revised.xlsm
- Supplementary information/Figure_supp_1.jpg
- Supplementary information/SUPPLEMENTAL TABLES.docx
