# Supplementary material for: Gut microbiota derived metabolites contribute to intestinal barrier maturation at the suckling-to-weaning transition
Source: Gut Microbes. 2020 Apr 30;11(5):1268–86. doi: 10.1080/19490976.2020.1747335 (PMC7524271; doi:10.1080/19490976.2020.1747335)
Supplement: Supplemental Material [file KGMI_A_1747335_SM6366.zip › Supplementary information/BEAUMONT_table_S1_revised.xlsm]

## Sheet: Feuil1
			Relative abundance (%)			Kruskal-Wallis	Pairwise comparisons (days)
Phylum	Family	Genus	18 days	25 days	30 days	FDR p value	18 vs 25	18 vs 30	25 vs 30
Actinobacteria	Eggerthellaceae	Enterorhabdus	0.572	0.244	0.286	0.007	0.001	0.014	0.971
Bacteroidetes	Bacteroidaceae	Bacteroides	30.862	16.988	13.394	0.001	0.001	0	0.353
	Marinifilaceae	Odoribacter	0.607	0.239	0.116	0.019	0.062	0.051	0.062
		Butyricimonas	1.227	0.189	0.131	0.019	0.029	0.027	0.218
	Prevotellaceae	Paraprevotella	0.081	0.183	0.207	0.855	1	1	1
	Rikenellaceae	Rikenella	0.304	0.117	0.063	0.423	0.964	0.478	0.964
		Alistipes	3.751	2.224	1.708	0.278	0.496	0.496	0.496
		dgA-11 gut group	5.675	2.432	3.339	0.226	0.226	0.435	0.684
		Rikenellaceae RC9 gut group	4.148	3.83	2.328	0.563	0.912	0.864	0.864
	Tannerellaceae	Parabacteroides	1.548	1.261	0.51	0.352	0.796	0.56	0.429
Epsilonbacteraeota	Campylobacteraceae	Campylobacter	2.517	0.167	0.336	0.001	0	0	0.631
Firmicutes	Christensenellaceae	Christensenellaceae R-7 group	0.583	4.835	5.016	0	0	0	0.796
	Defluviitaleaceae	Defluviitaleaceae UCG-011	0.083	0.134	0.071	0.855	1	1	1
	Family XIII	Family XIII UCG-001	0.003	0.108	0.159	0	0	0	0.043
		Anaerovorax	0.333	0.014	0.005	0.074	0.184	0.105	0.241
		Family XIII AD3011 group	1.022	0.071	0.014	0.064	0.17	0.127	0.17
		[Eubacterium] nodatum group	0.156	0.009	0.005	0.008	0.018	0.011	0.231
	Lachnospiraceae	Fusicatenibacter	7.706	4.722	1.372	0.019	0.19	0.016	0.087
		Lachnospiraceae NK4A136 group	1.035	4.349	5.005	0.012	0.009	0.014	0.796
		[Eubacterium] xylanophilum group	0.007	0.827	0.871	0.001	0.005	0.001	0.912
		Coprococcus 2	0.002	0.09	0.139	0.011	0.018	0.017	0.24
		Acetitomaculum	0	0.145	0.254	0	0	0	0.089
		28-4	0.146	1.566	1.448	0.019	0.001	0.139	0.739
		Lachnoclostridium	1.373	0.102	0.02	0.208	0.614	0.733	0.124
		Lachnospiraceae NK4B4 group	0.013	0.266	0.359	0.098	0.501	0.053	0.501
		[Eubacterium] hallii group	0.27	0.239	0.207	0.849	1	1	1
		Lachnospiraceae UCG-001	0.001	0.299	0.196	0.001	0.001	0	0.739
		Lachnospiraceae UCG-006	0.306	0.241	0.058	0.054	0.796	0.124	0.041
		Coprococcus 3	0.039	0.123	0.168	0.043	0.365	0.029	0.365
		[Ruminococcus] gnavus group	0.757	0.298	0.051	0.017	0.082	0.027	0.075
		Marvinbryantia	0.074	1.012	4.508	0	0	0	0.023
		Blautia	0.23	1.274	2.463	0	0	0	0.052
		Hespellia	0.01	0.49	0.332	0.008	0.003	0.056	0.393
		Tyzzerella 3	0.033	0.525	0.531	0.002	0.001	0.009	0.684
		Roseburia	0.011	0.349	0.541	0.001	0.001	0.001	0.436
	Ruminococcaceae	Ruminococcaceae UCG-014	0.012	1.008	0.842	0	0.001	0.001	0.481
		Ruminococcaceae UCG-010	0.159	1.172	1.054	0.001	0	0	0.481
		[Eubacterium] coprostanoligenes group	0.695	0.319	0.208	0.658	1	1	0.922
		CAG-352	0.006	0.999	1.187	0.001	0.001	0.001	0.971
		Ruminococcus 2	0.334	0.121	0.176	0.855	1	1	1
		Ruminiclostridium 5	0.225	0.573	0.638	0.001	0	0	0.579
		Ruminiclostridium 6	0.179	1.763	2.13	0.019	0.062	0.014	0.481
		Ruminococcus 1	1.991	10.08	11.153	0.001	0	0	0.529
		GCA-900066225	0.009	1.89	1.313	0.002	0.001	0.052	0.162
		Subdoligranulum	0.017	0.238	0.478	0.001	0.004	0.004	0.075
		Ruminococcaceae UCG-013	0.204	2.859	3.302	0	0	0	0.436
		Papillibacter	0.031	0.043	0.102	0.352	0.939	0.476	0.476
		Intestinimonas	0.145	0.003	0.002	0	0	0	0.926
		Ruminococcaceae V9D2013 group	0.178	1.774	2.536	0.001	0	0.002	0.247
		Ruminiclostridium 9	0.356	0.58	0.464	0.199	0.189	0.796	0.331
		Ruminiclostridium	0.334	0.527	0.474	0.453	0.571	0.872	0.872
		Oscillibacter	0.297	0.055	0.077	0.012	0.011	0.022	0.79
		Ruminococcaceae NK4A214 group	5.974	4.916	3.099	0.022	0.912	0.006	0.087
		Ruminococcaceae UCG-005	0.012	0.092	0.143	0.208	0.265	0.265	0.675
		Ruminococcaceae UCG-011	0.046	0.436	1.052	0	0.003	0.001	0.019
	Erysipelotrichaceae	Turicibacter	0	0.412	0.003	0.074	0.121	1	0.187
Proteobacteria	Desulfovibrionaceae	Mailhella	0.117	0.174	0.286	0.27	0.56	0.363	0.56
		Desulfovibrio	5.736	0.674	0.385	0.019	0.027	0.027	0.529
	Burkholderiaceae	Oxalobacter	0.075	0.066	0.084	0.855	1	1	1
		Sutterella	0.036	0.058	0.107	0.006	0.046	0.008	0.046
	Enterobacteriaceae	Klebsiella	0.236	0.002	0	0.019	0.156	0.018	0.156
Tenericutes	Anaeroplasmataceae	Anaeroplasma	0.051	1.224	3.33	0.862	1	1	1
